# Supplementary material for: Flexible Asymmetric Supercapacitors Constructed by Reduced Graphene Oxide/MoO3 and MnO2 Electrochemically Deposited on Carbon Cloth
Source: Molecules. 2024 Jun 30;29(13):3116. doi: 10.3390/molecules29133116 (PMC11243340; doi:10.3390/molecules29133116)
Supplement: Supplementary file 1 [file molecules-29-03116-s001.zip]

Archive with 1 entries (1 files):
- molecules-3047933-supplementary.pdf
